# Supplementary material for: The Structures of ZnCl2-Ethanol Mixtures, a Spectroscopic and Quantum Chemical Calculation Study
Source: Molecules. 2021 Apr 25;26(9):2498. doi: 10.3390/molecules26092498 (PMC8123294; doi:10.3390/molecules26092498)
Supplement: Supplementary file 1 [file molecules-26-02498-s001.zip]

Archive with 1 entries (1 files):
- molecules-1158850 supplementary final.pdf
